# Supplementary material for: Single-Dose Intranasal Immunisation with Novel Chimeric H1N1 Expressing the Receptor-Binding Domain of SARS-CoV-2 Induces Robust Mucosal Immunity, Tissue-Resident Memory T Cells, and Heterologous Protection in Mice
Source: Vaccines (Basel). 2023 Sep 4;11(9):1453. doi: 10.3390/vaccines11091453 (PMC10537001; doi:10.3390/vaccines11091453)
Supplement: Supplementary file 1 [file vaccines-11-01453-s001.zip]

Archive with 1 entries (1 files):
- vaccines-2556045-supplementary.pdf
